# Supplementary material for: Deep Learning-Based Tumor Segmentation of Murine Magnetic Resonance Images of Prostate Cancer Patient-Derived Xenografts
Source: Tomography. 2025 Feb 22;11(3):21. doi: 10.3390/tomography11030021 (PMC11946206; doi:10.3390/tomography11030021)
Supplement: Supplementary file 1 [file tomography-11-00021-s001.zip]

Archive with 1 entries (1 files):
- tomography-3411234-supplementary.pdf
